# Supplementary material for: Possible identification of CENP-C in fish and the presence of the CENP-C motif in M18BP1 of vertebrates
Source: F1000Res. 2016 Jan 20;4:474. Originally published 2015 Aug 5. [Version 2] doi: 10.12688/f1000research.6823.2 (PMC4830207; doi:10.12688/f1000research.6823.2)
Supplement: Supplementary file 1 [file f1000research-4-8419-s0000.tgz]

Archive with 1 entries (1 files):
- 030581f5-5f89-4723-b7de-09e6496a639a.pdf
